# Supplementary material for: A protein-based classifier for differentiating follicular thyroid adenoma and carcinoma
Source: EMBO Mol Med. 2025 May 29;17(7):1519–38. doi: 10.1038/s44321-025-00242-2 (PMC12254270; doi:10.1038/s44321-025-00242-2)
Supplement: Supplementary file 3 — Source data Fig. 2 [file 44321_2025_242_MOESM3_ESM.zip]

Archive with 11 entries (5 files):
- Figure 2/
- Figure 2/2A/
- Figure 2/2A/Gene_ROC.xls
- Figure 2/2B/
- Figure 2/2B/TMT_ROC.xls
- Figure 2/2C/
- Figure 2/2C/AUC_Comparison.xls
- Figure 2/2D/
- Figure 2/2D/PRM_ROC.xls
- Figure 2/2E/
- Figure 2/2E/Gene_Protein_ROC.xls
