# Supplementary material for: A protein-based classifier for differentiating follicular thyroid adenoma and carcinoma
Source: EMBO Mol Med. 2025 May 29;17(7):1519–38. doi: 10.1038/s44321-025-00242-2 (PMC12254270; doi:10.1038/s44321-025-00242-2)
Supplement: Supplementary file 3 — Source data Fig. 2 [file 44321_2025_242_MOESM3_ESM.zip › Figure 2/2A/Gene_ROC.xls]

## Sheet: Figure2A
Training
Threshold	1 - Specificity	Sensitivity
-Inf	1	1
0.464597	0.146597	0.352381
0.494768	0.0366492	0.180952
0.521376	0.0209424	0.152381
0.563818	0.0052356	0.0857143
Inf	0	0
Testing
Threshold	1 - Specificity	Sensitivity
-Inf	1	1
0.464597	0.243902	0.527778
0.494768	0.121951	0.416667
0.521376	0.102439	0.398148
0.563818	0.0390244	0.287037
Inf	0	0
