# Supplementary material for: A protein-based classifier for differentiating follicular thyroid adenoma and carcinoma
Source: EMBO Mol Med. 2025 May 29;17(7):1519–38. doi: 10.1038/s44321-025-00242-2 (PMC12254270; doi:10.1038/s44321-025-00242-2)
Supplement: Supplementary file 3 — Source data Fig. 2 [file 44321_2025_242_MOESM3_ESM.zip › Figure 2/2B/TMT_ROC.xls]

## Sheet: Figure2B
Training			Testing
Threshold	1 - Specificity	Sensitivity	Threshold	1 - Specificity	Sensitivity
-Inf	1	1	-Inf	1	1
0.163566	0.996169	1	0.206733	0.985714	1
0.176578	0.992337	1	0.240193	0.971429	1
0.179175	0.988506	1	0.266819	0.957143	1
0.183385	0.984674	1	0.276635	0.942857	1
0.19003	0.980843	1	0.277998	0.928571	1
0.194036	0.977011	1	0.27956	0.914286	1
0.196	0.97318	1	0.287585	0.9	1
0.198118	0.969349	1	0.295433	0.885714	1
0.199593	0.965517	1	0.297998	0.871429	1
0.20119	0.961686	1	0.301543	0.857143	1
0.203522	0.957854	1	0.303543	0.842857	1
0.204912	0.954023	1	0.305427	0.828571	1
0.206331	0.950192	1	0.30995	0.814286	1
0.208314	0.94636	1	0.318116	0.8	1
0.209485	0.942529	1	0.327816	0.785714	1
0.21256	0.938697	1	0.332697	0.771429	1
0.217622	0.938697	0.995536	0.338182	0.757143	1
0.219966	0.934866	0.995536	0.34483	0.742857	1
0.220273	0.931034	0.995536	0.34694	0.728571	1
0.220682	0.927203	0.995536	0.347577	0.714286	1
0.221219	0.923372	0.995536	0.348171	0.7	1
0.22156	0.91954	0.995536	0.348709	0.685714	1
0.222059	0.915709	0.995536	0.351742	0.671429	1
0.223552	0.911877	0.995536	0.355868	0.657143	1
0.226061	0.908046	0.995536	0.357338	0.642857	1
0.227872	0.904215	0.995536	0.365919	0.628571	1
0.228578	0.900383	0.995536	0.375173	0.614286	1
0.229643	0.896552	0.995536	0.37658	0.614286	0.984615
0.230998	0.89272	0.995536	0.377212	0.614286	0.969231
0.231576	0.888889	0.995536	0.383458	0.6	0.969231
0.231863	0.885057	0.995536	0.39271	0.585714	0.969231
0.232304	0.881226	0.995536	0.396533	0.571429	0.969231
0.232526	0.877395	0.995536	0.399493	0.557143	0.969231
0.232643	0.873563	0.995536	0.404394	0.542857	0.969231
0.233323	0.869732	0.995536	0.409234	0.528571	0.969231
0.234651	0.8659	0.995536	0.411726	0.514286	0.969231
0.235518	0.862069	0.995536	0.414016	0.5	0.969231
0.236046	0.858238	0.995536	0.416749	0.5	0.953846
0.236997	0.854406	0.995536	0.417836	0.5	0.938462
0.23901	0.850575	0.995536	0.418932	0.485714	0.938462
0.240945	0.846743	0.995536	0.420477	0.471429	0.938462
0.242781	0.842912	0.995536	0.421598	0.457143	0.938462
0.24495	0.83908	0.995536	0.421836	0.442857	0.938462
0.246307	0.835249	0.995536	0.422916	0.442857	0.923077
0.24787	0.831418	0.995536	0.427229	0.428571	0.923077
0.248901	0.827586	0.995536	0.430916	0.414286	0.923077
0.24941	0.823755	0.995536	0.432809	0.4	0.923077
0.250437	0.819923	0.995536	0.43495	0.385714	0.923077
0.251533	0.816092	0.995536	0.43568	0.371429	0.923077
0.252422	0.812261	0.995536	0.437998	0.357143	0.923077
0.253882	0.808429	0.995536	0.44142	0.357143	0.907692
0.255203	0.804598	0.995536	0.445556	0.342857	0.907692
0.25628	0.800766	0.995536	0.450805	0.342857	0.892308
0.257206	0.796935	0.995536	0.453834	0.328571	0.892308
0.257511	0.793103	0.995536	0.45551	0.314286	0.892308
0.259397	0.789272	0.995536	0.458026	0.314286	0.876923
0.262115	0.785441	0.995536	0.462922	0.3	0.876923
0.263271	0.781609	0.995536	0.46862	0.285714	0.876923
0.26338	0.777778	0.995536	0.474144	0.285714	0.861538
0.263751	0.773946	0.995536	0.478596	0.285714	0.846154
0.265118	0.770115	0.995536	0.480439	0.271429	0.846154
0.266465	0.766284	0.995536	0.481022	0.257143	0.846154
0.267993	0.762452	0.995536	0.482377	0.242857	0.846154
0.269958	0.758621	0.995536	0.484161	0.228571	0.846154
0.270975	0.754789	0.995536	0.484821	0.214286	0.846154
0.27155	0.750958	0.995536	0.487926	0.214286	0.830769
0.27299	0.747126	0.995536	0.492324	0.2	0.830769
0.274281	0.743295	0.995536	0.493964	0.185714	0.830769
0.274766	0.739464	0.995536	0.495389	0.171429	0.830769
0.275782	0.735632	0.995536	0.497454	0.157143	0.830769
0.27684	0.731801	0.995536	0.498374	0.157143	0.815385
0.277921	0.727969	0.995536	0.503857	0.157143	0.8
0.278678	0.724138	0.995536	0.511458	0.157143	0.784615
0.279018	0.720307	0.995536	0.51395	0.157143	0.769231
0.279596	0.716475	0.995536	0.515134	0.142857	0.769231
0.280291	0.712644	0.995536	0.517268	0.142857	0.753846
0.281211	0.708812	0.995536	0.5195	0.128571	0.753846
0.281732	0.704981	0.995536	0.522769	0.128571	0.738462
0.282168	0.701149	0.995536	0.525167	0.128571	0.723077
0.283038	0.697318	0.995536	0.52587	0.114286	0.723077
0.284245	0.693487	0.995536	0.528234	0.114286	0.707692
0.285525	0.689655	0.995536	0.530943	0.1	0.707692
0.286092	0.685824	0.995536	0.533432	0.1	0.692308
0.286843	0.681992	0.995536	0.535364	0.1	0.676923
0.287601	0.678161	0.995536	0.537406	0.1	0.661538
0.287852	0.67433	0.995536	0.539763	0.0857143	0.661538
0.288179	0.670498	0.995536	0.540644	0.0857143	0.646154
0.289333	0.666667	0.995536	0.542787	0.0714286	0.646154
0.2912	0.662835	0.995536	0.548507	0.0571429	0.646154
0.292181	0.659004	0.995536	0.552903	0.0571429	0.630769
0.292358	0.655172	0.995536	0.555964	0.0428571	0.630769
0.29277	0.651341	0.995536	0.559489	0.0428571	0.615385
0.294038	0.64751	0.995536	0.560642	0.0428571	0.6
0.294941	0.643678	0.995536	0.56385	0.0428571	0.584615
0.296334	0.639847	0.995536	0.570799	0.0428571	0.569231
0.298103	0.636015	0.995536	0.576153	0.0428571	0.553846
0.298693	0.632184	0.995536	0.577752	0.0428571	0.538462
0.299	0.628352	0.995536	0.588161	0.0428571	0.523077
0.299733	0.624521	0.995536	0.600462	0.0428571	0.507692
0.301134	0.62069	0.995536	0.603353	0.0428571	0.492308
0.302168	0.616858	0.995536	0.604766	0.0428571	0.476923
0.302629	0.613027	0.995536	0.606894	0.0285714	0.476923
0.302839	0.609195	0.995536	0.609535	0.0142857	0.476923
0.303037	0.605364	0.995536	0.611466	0.0142857	0.461538
0.304278	0.601533	0.995536	0.612541	0.0142857	0.446154
0.306218	0.597701	0.995536	0.612683	0.0142857	0.430769
0.307177	0.59387	0.995536	0.61417	0.0142857	0.415385
0.307473	0.590038	0.995536	0.617502	0.0142857	0.4
0.307873	0.586207	0.995536	0.619466	0	0.4
0.308189	0.582375	0.995536	0.620274	0	0.384615
0.310548	0.578544	0.995536	0.625513	0	0.369231
0.31314	0.578544	0.991071	0.633033	0	0.353846
0.313809	0.574713	0.991071	0.63888	0	0.338462
0.315578	0.570881	0.991071	0.645388	0	0.323077
0.317643	0.56705	0.991071	0.654698	0	0.307692
0.319457	0.563218	0.991071	0.661258	0	0.292308
0.320682	0.559387	0.991071	0.663841	0	0.276923
0.321202	0.559387	0.986607	0.666822	0	0.261538
0.322224	0.555556	0.986607	0.66985	0	0.246154
0.323645	0.551724	0.986607	0.671738	0	0.230769
0.324641	0.547893	0.986607	0.671947	0	0.215385
0.324991	0.544061	0.986607	0.672005	0	0.2
0.325349	0.54023	0.986607	0.672366	0	0.184615
0.325965	0.536398	0.986607	0.679045	0	0.169231
0.326687	0.532567	0.986607	0.686673	0	0.153846
0.328227	0.528736	0.986607	0.693187	0	0.138462
0.329763	0.524904	0.986607	0.705988	0	0.123077
0.33029	0.521073	0.986607	0.715041	0	0.107692
0.331279	0.517241	0.986607	0.722616	0	0.0923077
0.332319	0.51341	0.986607	0.735469	0	0.0769231
0.333137	0.509579	0.986607	0.745744	0	0.0615385
0.333768	0.505747	0.986607	0.756629	0	0.0461538
0.334618	0.501916	0.986607	0.76568	0	0.0307692
0.336297	0.498084	0.986607	0.772094	0	0.0153846
0.337777	0.494253	0.986607	Inf	0	0
0.338955	0.490421	0.986607
0.340111	0.48659	0.986607
0.340566	0.482759	0.986607
0.340686	0.478927	0.986607
0.340821	0.475096	0.986607
0.341675	0.471264	0.986607
0.342796	0.467433	0.986607
0.343788	0.463602	0.986607
0.345015	0.45977	0.986607
0.345681	0.455939	0.986607
0.34584	0.452107	0.986607
0.346243	0.448276	0.986607
0.346651	0.444444	0.986607
0.346785	0.440613	0.986607
0.347205	0.436782	0.986607
0.347916	0.43295	0.986607
0.348603	0.429119	0.986607
0.348911	0.425287	0.986607
0.348987	0.421456	0.986607
0.34962	0.417625	0.986607
0.350225	0.413793	0.986607
0.350327	0.409962	0.986607
0.350555	0.40613	0.986607
0.350826	0.402299	0.986607
0.35176	0.398467	0.986607
0.353678	0.394636	0.986607
0.354807	0.390805	0.986607
0.355246	0.386973	0.986607
0.355745	0.383142	0.986607
0.356312	0.37931	0.986607
0.357213	0.375479	0.986607
0.357982	0.371648	0.986607
0.359089	0.367816	0.986607
0.359902	0.363985	0.986607
0.360086	0.360153	0.986607
0.361549	0.356322	0.986607
0.363198	0.35249	0.986607
0.365146	0.348659	0.986607
0.369113	0.344828	0.986607
0.371747	0.340996	0.986607
0.372177	0.337165	0.986607
0.372745	0.333333	0.986607
0.373711	0.329502	0.986607
0.37458	0.32567	0.986607
0.376461	0.321839	0.986607
0.378246	0.318008	0.986607
0.378842	0.314176	0.986607
0.379745	0.310345	0.986607
0.380727	0.306513	0.986607
0.38153	0.302682	0.986607
0.381919	0.298851	0.986607
0.382375	0.295019	0.986607
0.383732	0.291188	0.986607
0.385335	0.287356	0.986607
0.386268	0.287356	0.982143
0.387266	0.287356	0.977679
0.388024	0.283525	0.977679
0.388295	0.283525	0.973214
0.38861	0.279693	0.973214
0.388796	0.275862	0.973214
0.389109	0.272031	0.973214
0.390319	0.268199	0.973214
0.392332	0.268199	0.96875
0.393371	0.264368	0.96875
0.394302	0.260536	0.96875
0.395561	0.260536	0.964286
0.396232	0.260536	0.959821
0.396675	0.260536	0.955357
0.397241	0.256705	0.955357
0.399507	0.252874	0.955357
0.402186	0.249042	0.955357
0.403975	0.245211	0.955357
0.405271	0.245211	0.950893
0.406458	0.245211	0.946429
0.407819	0.241379	0.946429
0.408965	0.241379	0.941964
0.409755	0.237548	0.941964
0.41038	0.233716	0.941964
0.411018	0.229885	0.941964
0.412597	0.226054	0.941964
0.414664	0.222222	0.941964
0.415405	0.218391	0.941964
0.415937	0.218391	0.9375
0.41794	0.214559	0.9375
0.420493	0.210728	0.9375
0.421563	0.206897	0.9375
0.421786	0.203065	0.9375
0.422189	0.203065	0.933036
0.422572	0.199234	0.933036
0.422983	0.199234	0.928571
0.42338	0.195402	0.928571
0.42425	0.191571	0.928571
0.425128	0.187739	0.928571
0.425444	0.183908	0.928571
0.426051	0.180077	0.928571
0.426733	0.180077	0.924107
0.427142	0.176245	0.924107
0.427416	0.176245	0.919643
0.427869	0.172414	0.919643
0.428635	0.168582	0.919643
0.429498	0.168582	0.915179
0.430168	0.164751	0.915179
0.431626	0.16092	0.915179
0.432895	0.157088	0.915179
0.433068	0.157088	0.910714
0.433383	0.157088	0.90625
0.434658	0.153257	0.90625
0.436191	0.153257	0.901786
0.436739	0.153257	0.897321
0.436843	0.149425	0.897321
0.436859	0.145594	0.897321
0.437408	0.145594	0.892857
0.438093	0.141762	0.892857
0.43834	0.141762	0.888393
0.438599	0.141762	0.883929
0.43937	0.137931	0.883929
0.440849	0.1341	0.883929
0.443117	0.130268	0.883929
0.444809	0.130268	0.879464
0.445519	0.130268	0.875
0.446307	0.130268	0.870536
0.44719	0.126437	0.870536
0.448672	0.126437	0.866071
0.450368	0.126437	0.861607
0.451169	0.126437	0.857143
0.451434	0.122605	0.857143
0.453028	0.122605	0.852679
0.454451	0.118774	0.852679
0.455128	0.118774	0.848214
0.456215	0.114943	0.848214
0.457716	0.114943	0.84375
0.462147	0.111111	0.84375
0.46778	0.10728	0.84375
0.470763	0.103448	0.84375
0.471713	0.0996169	0.84375
0.472084	0.0957854	0.84375
0.473278	0.0957854	0.839286
0.475404	0.0957854	0.834821
0.477196	0.091954	0.834821
0.477986	0.0881226	0.834821
0.478502	0.0842912	0.834821
0.478976	0.0842912	0.830357
0.481831	0.0842912	0.825893
0.485598	0.0804598	0.825893
0.486899	0.0804598	0.821429
0.488505	0.0804598	0.816964
0.490206	0.0804598	0.8125
0.49117	0.0766284	0.8125
0.492272	0.0727969	0.8125
0.496028	0.0727969	0.808036
0.500046	0.0727969	0.803571
0.501796	0.0727969	0.799107
0.503281	0.0727969	0.794643
0.504172	0.0689655	0.794643
0.505122	0.0651341	0.794643
0.506309	0.0651341	0.790179
0.506853	0.0651341	0.785714
0.510849	0.0613027	0.785714
0.515186	0.0613027	0.78125
0.51589	0.0613027	0.776786
0.517604	0.0613027	0.772321
0.519183	0.0574713	0.772321
0.519813	0.0536398	0.772321
0.521095	0.0498084	0.772321
0.522704	0.045977	0.772321
0.523911	0.0421456	0.772321
0.524846	0.0421456	0.767857
0.526071	0.0383142	0.767857
0.527198	0.0383142	0.763393
0.527691	0.0383142	0.758929
0.528518	0.0383142	0.754464
0.531325	0.0344828	0.754464
0.533604	0.0344828	0.75
0.535265	0.0344828	0.745536
0.537062	0.0344828	0.741071
0.538413	0.0306513	0.741071
0.539913	0.0306513	0.736607
0.543465	0.0306513	0.732143
0.546773	0.0268199	0.732143
0.547499	0.0268199	0.727679
0.548391	0.0268199	0.723214
0.549013	0.0229885	0.723214
0.549309	0.0229885	0.71875
0.550419	0.0229885	0.714286
0.553097	0.0229885	0.709821
0.555545	0.0229885	0.705357
0.557293	0.0191571	0.705357
0.558536	0.0153257	0.705357
0.55899	0.0153257	0.700893
0.561849	0.0153257	0.696429
0.567131	0.0153257	0.691964
0.570959	0.0153257	0.6875
0.573388	0.0153257	0.683036
0.577136	0.0153257	0.678571
0.580003	0.0153257	0.674107
0.580345	0.0153257	0.669643
0.580623	0.0153257	0.665179
0.58122	0.0153257	0.660714
0.581713	0.0114943	0.660714
0.582152	0.0114943	0.65625
0.582619	0.0114943	0.651786
0.582935	0.0114943	0.647321
0.583289	0.0114943	0.642857
0.584062	0.0114943	0.638393
0.586066	0.0114943	0.633929
0.588936	0.0114943	0.629464
0.590491	0.0114943	0.625
0.590607	0.0114943	0.620536
0.592219	0.0114943	0.616071
0.594005	0.0114943	0.611607
0.594851	0.0114943	0.607143
0.595709	0.0114943	0.602679
0.596057	0.0114943	0.598214
0.596311	0.0114943	0.59375
0.596924	0.0114943	0.589286
0.597656	0.0114943	0.584821
0.598072	0.0114943	0.580357
0.598528	0.0114943	0.575893
0.598893	0.0114943	0.571429
0.598996	0.0114943	0.566964
0.599709	0.0114943	0.5625
0.600565	0.0114943	0.558036
0.60312	0.0114943	0.553571
0.605772	0.0114943	0.549107
0.60607	0.0114943	0.544643
0.606819	0.0114943	0.540179
0.607797	0.0114943	0.535714
0.610059	0.0114943	0.53125
0.61302	0.0114943	0.526786
0.615049	0.0114943	0.522321
0.617227	0.0114943	0.517857
0.618444	0.0114943	0.513393
0.619074	0.0114943	0.508929
0.619706	0.0114943	0.504464
0.621396	0.0114943	0.5
0.623607	0.00766284	0.5
0.626046	0.00766284	0.495536
0.628065	0.00766284	0.491071
0.629344	0.00766284	0.486607
0.630625	0.00766284	0.482143
0.631094	0.00766284	0.477679
0.631457	0.00766284	0.473214
0.631967	0.00766284	0.46875
0.63477	0.00766284	0.464286
0.638103	0.00766284	0.459821
0.640046	0.00766284	0.455357
0.641624	0.00766284	0.450893
0.644092	0.00383142	0.450893
0.64765	0.00383142	0.446429
0.650284	0.00383142	0.441964
0.651472	0.00383142	0.4375
0.652707	0.00383142	0.433036
0.653797	0.00383142	0.428571
0.654223	0.00383142	0.424107
0.655173	0.00383142	0.419643
0.656685	0.00383142	0.415179
0.660145	0.00383142	0.410714
0.66301	0.00383142	0.40625
0.664281	0.00383142	0.401786
0.665344	0.00383142	0.397321
0.665801	0.00383142	0.392857
0.666302	0.00383142	0.388393
0.666935	0.00383142	0.383929
0.667678	0.00383142	0.379464
0.668333	0.00383142	0.375
0.668738	0.00383142	0.370536
0.669967	0.00383142	0.366071
0.671506	0.00383142	0.361607
0.671986	0.00383142	0.357143
0.672335	0.00383142	0.352679
0.674478	0.00383142	0.348214
0.6773	0.00383142	0.34375
0.678345	0.00383142	0.339286
0.678543	0.00383142	0.334821
0.678978	0.00383142	0.330357
0.679555	0.00383142	0.325893
0.681036	0	0.325893
0.682477	0	0.321429
0.683511	0	0.316964
0.684879	0	0.3125
0.685686	0	0.308036
0.686817	0	0.303571
0.68798	0	0.299107
0.688495	0	0.294643
0.690423	0	0.290179
0.693267	0	0.285714
0.694431	0	0.28125
0.694712	0	0.276786
0.695069	0	0.272321
0.695659	0	0.267857
0.696962	0	0.263393
0.698032	0	0.258929
0.699918	0	0.254464
0.702205	0	0.25
0.70421	0	0.245536
0.706225	0	0.241071
0.707785	0	0.236607
0.708918	0	0.232143
0.709486	0	0.227679
0.711037	0	0.223214
0.712507	0	0.21875
0.714101	0	0.214286
0.716344	0	0.209821
0.718383	0	0.205357
0.720677	0	0.200893
0.723974	0	0.196429
0.726066	0	0.191964
0.726324	0	0.1875
0.72657	0	0.183036
0.726867	0	0.178571
0.727646	0	0.174107
0.730801	0	0.169643
0.734149	0	0.165179
0.735512	0	0.160714
0.737932	0	0.15625
0.739699	0	0.151786
0.740394	0	0.147321
0.741879	0	0.142857
0.744765	0	0.138393
0.747605	0	0.133929
0.749475	0	0.129464
0.750782	0	0.125
0.750999	0	0.120536
0.751696	0	0.116071
0.752693	0	0.111607
0.753493	0	0.107143
0.754413	0	0.102679
0.755192	0	0.0982143
0.756591	0	0.09375
0.757688	0	0.0892857
0.757846	0	0.0848214
0.758376	0	0.0803571
0.758917	0	0.0758929
0.759877	0	0.0714286
0.761105	0	0.0669643
0.761754	0	0.0625
0.763486	0	0.0580357
0.76614	0	0.0535714
0.769074	0	0.0491071
0.773835	0	0.0446429
0.77892	0	0.0401786
0.781659	0	0.0357143
0.783968	0	0.03125
0.78678	0	0.0267857
0.789511	0	0.0223214
0.791312	0	0.0178571
0.792041	0	0.0133929
0.792876	0	0.00892857
0.800964	0	0.00446429
Inf	0	0
