# Supplementary material for: A protein-based classifier for differentiating follicular thyroid adenoma and carcinoma
Source: EMBO Mol Med. 2025 May 29;17(7):1519–38. doi: 10.1038/s44321-025-00242-2 (PMC12254270; doi:10.1038/s44321-025-00242-2)
Supplement: Supplementary file 3 — Source data Fig. 2 [file 44321_2025_242_MOESM3_ESM.zip › Figure 2/2C/AUC_Comparison.xls]

## Sheet: Figure2C
AUC	Group
0.701963	Gene
0.694598	Gene
0.696066	Gene
0.692053	Gene
0.69527	Gene
0.697273	Gene
0.685601	Gene
0.698005	Gene
0.700963	Gene
0.699921	Gene
0.688024	Gene
0.699011	Gene
0.708164	Gene
0.6953	Gene
0.695576	Gene
0.69804	Gene
0.699663	Gene
0.694942	Gene
0.686085	Gene
0.708149	Gene
0.69349	Gene
0.703769	Gene
0.699252	Gene
0.702937	Gene
0.69962	Gene
0.703704	Gene
0.702586	Gene
0.688224	Gene
0.686203	Gene
0.688593	Gene
0.697851	Gene
0.698941	Gene
0.691522	Gene
0.691567	Gene
0.697333	Gene
0.700348	Gene
0.681378	Gene
0.698266	Gene
0.697574	Gene
0.699653	Gene
0.687111	Gene
0.693995	Gene
0.701026	Gene
0.690743	Gene
0.701201	Gene
0.697581	Gene
0.706499	Gene
0.692003	Gene
0.688441	Gene
0.703505	Gene
0.687065	Gene
0.70893	Gene
0.698964	Gene
0.687339	Gene
0.68933	Gene
0.699433	Gene
0.7033	Gene
0.694861	Gene
0.698289	Gene
0.700011	Gene
0.712183	Gene
0.681376	Gene
0.694119	Gene
0.703512	Gene
0.696981	Gene
0.69747	Gene
0.699206	Gene
0.699951	Gene
0.700188	Gene
0.689688	Gene
0.690402	Gene
0.695177	Gene
0.699734	Gene
0.710298	Gene
0.69962	Gene
0.688641	Gene
0.695783	Gene
0.677118	Gene
0.711591	Gene
0.698848	Gene
0.700095	Gene
0.703973	Gene
0.703829	Gene
0.70079	Gene
0.699627	Gene
0.699488	Gene
0.712061	Gene
0.697379	Gene
0.691841	Gene
0.702209	Gene
0.692408	Gene
0.694062	Gene
0.690893	Gene
0.699507	Gene
0.702879	Gene
0.691938	Gene
0.686272	Gene
0.695529	Gene
0.704081	Gene
0.699116	Gene
0.864624	TMT-protein
0.879348	TMT-protein
0.858509	TMT-protein
0.860889	TMT-protein
0.863503	TMT-protein
0.855331	TMT-protein
0.851245	TMT-protein
0.859005	TMT-protein
0.864328	TMT-protein
0.858978	TMT-protein
0.867517	TMT-protein
0.865862	TMT-protein
0.850352	TMT-protein
0.868284	TMT-protein
0.862124	TMT-protein
0.871499	TMT-protein
0.86753	TMT-protein
0.879795	TMT-protein
0.855633	TMT-protein
0.85369	TMT-protein
0.854647	TMT-protein
0.848155	TMT-protein
0.870109	TMT-protein
0.866843	TMT-protein
0.856882	TMT-protein
0.853904	TMT-protein
0.884015	TMT-protein
0.865359	TMT-protein
0.867151	TMT-protein
0.838162	TMT-protein
0.875488	TMT-protein
0.860175	TMT-protein
0.879065	TMT-protein
0.860962	TMT-protein
0.850019	TMT-protein
0.88925	TMT-protein
0.867644	TMT-protein
0.84349	TMT-protein
0.850693	TMT-protein
0.858142	TMT-protein
0.856091	TMT-protein
0.858237	TMT-protein
0.876571	TMT-protein
0.861284	TMT-protein
0.866552	TMT-protein
0.860428	TMT-protein
0.86731	TMT-protein
0.867566	TMT-protein
0.867986	TMT-protein
0.856499	TMT-protein
0.845131	TMT-protein
0.872172	TMT-protein
0.850989	TMT-protein
0.859344	TMT-protein
0.879618	TMT-protein
0.852922	TMT-protein
0.883335	TMT-protein
0.868176	TMT-protein
0.871062	TMT-protein
0.835767	TMT-protein
0.853862	TMT-protein
0.845965	TMT-protein
0.861595	TMT-protein
0.855032	TMT-protein
0.853163	TMT-protein
0.847679	TMT-protein
0.87952	TMT-protein
0.854894	TMT-protein
0.87092	TMT-protein
0.85259	TMT-protein
0.867874	TMT-protein
0.854744	TMT-protein
0.857131	TMT-protein
0.860523	TMT-protein
0.859147	TMT-protein
0.868076	TMT-protein
0.837038	TMT-protein
0.840442	TMT-protein
0.851015	TMT-protein
0.867313	TMT-protein
0.867024	TMT-protein
0.863175	TMT-protein
0.873258	TMT-protein
0.87376	TMT-protein
0.869328	TMT-protein
0.873442	TMT-protein
0.864659	TMT-protein
0.861091	TMT-protein
0.831738	TMT-protein
0.858555	TMT-protein
0.837406	TMT-protein
0.887673	TMT-protein
0.86557	TMT-protein
0.85313	TMT-protein
0.877219	TMT-protein
0.85971	TMT-protein
0.873748	TMT-protein
0.860383	TMT-protein
0.878965	TMT-protein
0.854922	TMT-protein
0.863578	Gene + TMT-protein
0.881254	Gene + TMT-protein
0.856606	Gene + TMT-protein
0.87164	Gene + TMT-protein
0.867484	Gene + TMT-protein
0.849989	Gene + TMT-protein
0.856013	Gene + TMT-protein
0.855366	Gene + TMT-protein
0.865854	Gene + TMT-protein
0.861241	Gene + TMT-protein
0.867829	Gene + TMT-protein
0.864636	Gene + TMT-protein
0.863903	Gene + TMT-protein
0.88106	Gene + TMT-protein
0.865779	Gene + TMT-protein
0.869999	Gene + TMT-protein
0.857316	Gene + TMT-protein
0.883688	Gene + TMT-protein
0.839799	Gene + TMT-protein
0.857708	Gene + TMT-protein
0.864611	Gene + TMT-protein
0.869653	Gene + TMT-protein
0.87273	Gene + TMT-protein
0.869324	Gene + TMT-protein
0.86031	Gene + TMT-protein
0.858797	Gene + TMT-protein
0.881534	Gene + TMT-protein
0.860433	Gene + TMT-protein
0.861641	Gene + TMT-protein
0.858057	Gene + TMT-protein
0.872077	Gene + TMT-protein
0.85926	Gene + TMT-protein
0.87495	Gene + TMT-protein
0.871774	Gene + TMT-protein
0.861239	Gene + TMT-protein
0.880744	Gene + TMT-protein
0.866078	Gene + TMT-protein
0.848713	Gene + TMT-protein
0.853157	Gene + TMT-protein
0.868042	Gene + TMT-protein
0.846322	Gene + TMT-protein
0.859051	Gene + TMT-protein
0.872272	Gene + TMT-protein
0.851904	Gene + TMT-protein
0.875752	Gene + TMT-protein
0.860687	Gene + TMT-protein
0.869109	Gene + TMT-protein
0.853165	Gene + TMT-protein
0.877398	Gene + TMT-protein
0.85495	Gene + TMT-protein
0.845347	Gene + TMT-protein
0.877957	Gene + TMT-protein
0.855314	Gene + TMT-protein
0.85908	Gene + TMT-protein
0.884994	Gene + TMT-protein
0.853107	Gene + TMT-protein
0.884689	Gene + TMT-protein
0.869545	Gene + TMT-protein
0.879808	Gene + TMT-protein
0.839397	Gene + TMT-protein
0.856278	Gene + TMT-protein
0.846993	Gene + TMT-protein
0.859089	Gene + TMT-protein
0.8645	Gene + TMT-protein
0.855172	Gene + TMT-protein
0.856623	Gene + TMT-protein
0.873356	Gene + TMT-protein
0.861559	Gene + TMT-protein
0.867202	Gene + TMT-protein
0.856107	Gene + TMT-protein
0.86091	Gene + TMT-protein
0.857869	Gene + TMT-protein
0.848361	Gene + TMT-protein
0.859361	Gene + TMT-protein
0.854923	Gene + TMT-protein
0.874383	Gene + TMT-protein
0.849455	Gene + TMT-protein
0.844436	Gene + TMT-protein
0.852165	Gene + TMT-protein
0.864497	Gene + TMT-protein
0.865811	Gene + TMT-protein
0.871521	Gene + TMT-protein
0.886185	Gene + TMT-protein
0.870195	Gene + TMT-protein
0.87655	Gene + TMT-protein
0.869863	Gene + TMT-protein
0.869554	Gene + TMT-protein
0.863939	Gene + TMT-protein
0.841957	Gene + TMT-protein
0.866267	Gene + TMT-protein
0.847985	Gene + TMT-protein
0.896066	Gene + TMT-protein
0.873258	Gene + TMT-protein
0.852151	Gene + TMT-protein
0.883868	Gene + TMT-protein
0.862093	Gene + TMT-protein
0.862795	Gene + TMT-protein
0.871471	Gene + TMT-protein
0.88468	Gene + TMT-protein
0.857838	Gene + TMT-protein
