# Supplementary material for: A protein-based classifier for differentiating follicular thyroid adenoma and carcinoma
Source: EMBO Mol Med. 2025 May 29;17(7):1519–38. doi: 10.1038/s44321-025-00242-2 (PMC12254270; doi:10.1038/s44321-025-00242-2)
Supplement: Supplementary file 3 — Source data Fig. 2 [file 44321_2025_242_MOESM3_ESM.zip › Figure 2/2D/PRM_ROC.xls]

## Sheet: Figure2D
Training			Testing			Retrospective testing			Prospective testing
Threshold	1 - Specificity	Sensitivity	Threshold	1 - Specificity	Sensitivity	Threshold	1 - Specificity	Sensitivity	Threshold	1 - Specificity	Sensitivity
-Inf	1	1	-Inf	1	1	-Inf	1	1	-Inf	1	1
0.0781912	0.99759	1	0.0906864	0.995025	1	0.119015	0.972973	1	0.17013	0.983051	1
0.0822032	0.995181	1	0.0926394	0.99005	1	0.130514	0.945946	1	0.182186	0.983051	0.909091
0.0896859	0.992771	1	0.0981681	0.985075	1	0.142599	0.918919	1	0.186705	0.966102	0.909091
0.095393	0.990361	1	0.104959	0.9801	1	0.151493	0.891892	1	0.192659	0.949153	0.909091
0.095978	0.987952	1	0.111944	0.975124	1	0.156827	0.864865	1	0.202403	0.932203	0.909091
0.0978034	0.985542	1	0.117453	0.970149	1	0.161272	0.837838	1	0.208524	0.915254	0.909091
0.101731	0.983133	1	0.118402	0.965174	1	0.170036	0.810811	1	0.211131	0.915254	0.818182
0.104282	0.980723	1	0.118836	0.960199	1	0.177352	0.783784	1	0.213983	0.898305	0.818182
0.105064	0.978313	1	0.11926	0.955224	1	0.179345	0.756757	1	0.225184	0.881356	0.818182
0.105774	0.975904	1	0.123838	0.950249	1	0.180101	0.72973	1	0.235072	0.864407	0.818182
0.106627	0.973494	1	0.128714	0.945274	1	0.180815	0.702703	1	0.236309	0.847458	0.818182
0.107488	0.971084	1	0.129187	0.940299	1	0.183211	0.675676	1	0.239709	0.830508	0.818182
0.108042	0.968675	1	0.12971	0.935323	1	0.187628	0.675676	0.981132	0.250302	0.813559	0.818182
0.109694	0.966265	1	0.13021	0.930348	1	0.194807	0.648649	0.981132	0.263706	0.79661	0.818182
0.112825	0.963855	1	0.134396	0.925373	1	0.2006	0.621622	0.981132	0.273704	0.779661	0.818182
0.11495	0.961446	1	0.140027	0.920398	1	0.205106	0.621622	0.962264	0.281027	0.762712	0.818182
0.115345	0.959036	1	0.141983	0.915423	1	0.210332	0.621622	0.943396	0.284758	0.745763	0.818182
0.116895	0.956627	1	0.142602	0.910448	1	0.213886	0.621622	0.924528	0.287636	0.728814	0.818182
0.118522	0.954217	1	0.143119	0.905473	1	0.222498	0.594595	0.924528	0.2911	0.711864	0.818182
0.119358	0.951807	1	0.144177	0.900498	1	0.233102	0.567568	0.924528	0.293851	0.694915	0.818182
0.120077	0.949398	1	0.144915	0.895522	1	0.237227	0.540541	0.924528	0.298066	0.677966	0.818182
0.120569	0.946988	1	0.145998	0.890547	1	0.244142	0.513514	0.924528	0.305133	0.661017	0.818182
0.120961	0.944578	1	0.147096	0.885572	1	0.253064	0.486486	0.924528	0.315388	0.644068	0.818182
0.121113	0.942169	1	0.147265	0.880597	1	0.258195	0.486486	0.90566	0.321777	0.627119	0.818182
0.121519	0.939759	1	0.147893	0.875622	1	0.263197	0.459459	0.90566	0.323733	0.610169	0.818182
0.122134	0.937349	1	0.148616	0.870647	1	0.269576	0.432432	0.90566	0.326865	0.59322	0.818182
0.12276	0.93494	1	0.149591	0.865672	1	0.277118	0.432432	0.886792	0.328813	0.576271	0.818182
0.123118	0.93253	1	0.150654	0.860697	1	0.290615	0.405405	0.886792	0.330278	0.559322	0.818182
0.123278	0.93012	1	0.152568	0.860697	0.991935	0.318036	0.378378	0.886792	0.333712	0.542373	0.818182
0.124485	0.927711	1	0.156062	0.855721	0.991935	0.34461	0.378378	0.867925	0.336899	0.525424	0.818182
0.126023	0.925301	1	0.158275	0.850746	0.991935	0.360657	0.351351	0.867925	0.343433	0.508475	0.818182
0.126577	0.922892	1	0.159694	0.845771	0.991935	0.369397	0.324324	0.867925	0.354699	0.491525	0.818182
0.126983	0.920482	1	0.160883	0.840796	0.991935	0.376637	0.324324	0.849057	0.36091	0.474576	0.818182
0.127446	0.918072	1	0.161443	0.835821	0.991935	0.388521	0.297297	0.849057	0.365109	0.457627	0.818182
0.128069	0.915663	1	0.161991	0.830846	0.991935	0.421418	0.27027	0.849057	0.377573	0.440678	0.818182
0.128697	0.913253	1	0.162494	0.825871	0.991935	0.452976	0.243243	0.849057	0.386388	0.423729	0.818182
0.12895	0.910843	1	0.164516	0.820896	0.991935	0.460422	0.216216	0.849057	0.391032	0.40678	0.818182
0.129176	0.908434	1	0.166544	0.81592	0.991935	0.471183	0.216216	0.830189	0.397569	0.389831	0.818182
0.129412	0.906024	1	0.167428	0.810945	0.991935	0.483361	0.216216	0.811321	0.407134	0.372881	0.818182
0.130031	0.903614	1	0.168915	0.80597	0.991935	0.50573	0.216216	0.792453	0.426893	0.355932	0.818182
0.130562	0.901205	1	0.171323	0.800995	0.991935	0.533437	0.216216	0.773585	0.454719	0.338983	0.818182
0.130822	0.898795	1	0.173462	0.79602	0.991935	0.543221	0.216216	0.754717	0.471689	0.322034	0.818182
0.131853	0.896386	1	0.174793	0.791045	0.991935	0.544564	0.216216	0.735849	0.473818	0.305085	0.818182
0.132833	0.893976	1	0.175826	0.78607	0.991935	0.545079	0.216216	0.716981	0.475326	0.288136	0.818182
0.133042	0.891566	1	0.177494	0.781095	0.991935	0.551489	0.189189	0.716981	0.487178	0.271186	0.818182
0.133613	0.889157	1	0.179648	0.776119	0.991935	0.571255	0.162162	0.716981	0.499371	0.254237	0.818182
0.134637	0.886747	1	0.180925	0.771144	0.991935	0.589666	0.162162	0.698113	0.500966	0.237288	0.818182
0.135373	0.884337	1	0.182216	0.766169	0.991935	0.596066	0.135135	0.698113	0.503409	0.220339	0.818182
0.136663	0.881928	1	0.183998	0.761194	0.991935	0.607501	0.135135	0.679245	0.506191	0.20339	0.818182
0.138047	0.879518	1	0.186771	0.761194	0.983871	0.620196	0.108108	0.679245	0.523312	0.186441	0.818182
0.138659	0.877108	1	0.189046	0.756219	0.983871	0.624629	0.108108	0.660377	0.543373	0.169492	0.818182
0.140108	0.874699	1	0.189858	0.751244	0.983871	0.635368	0.108108	0.641509	0.564034	0.169492	0.727273
0.141417	0.872289	1	0.191165	0.746269	0.983871	0.656968	0.108108	0.622642	0.583942	0.152542	0.727273
0.14213	0.86988	1	0.192249	0.741294	0.983871	0.677354	0.108108	0.603774	0.590255	0.135593	0.727273
0.143234	0.86747	1	0.192752	0.736318	0.983871	0.688531	0.108108	0.584906	0.593938	0.118644	0.727273
0.143981	0.86506	1	0.193036	0.731343	0.983871	0.694162	0.108108	0.566038	0.599724	0.118644	0.636364
0.144251	0.862651	1	0.193328	0.726368	0.983871	0.696331	0.0810811	0.566038	0.623119	0.101695	0.636364
0.144691	0.860241	1	0.193558	0.721393	0.983871	0.698196	0.0810811	0.54717	0.645564	0.0847458	0.636364
0.145168	0.857831	1	0.19362	0.716418	0.983871	0.702551	0.0810811	0.528302	0.649939	0.0677966	0.636364
0.145525	0.855422	1	0.194363	0.711443	0.983871	0.708624	0.0810811	0.509434	0.653762	0.0677966	0.545455
0.146218	0.853012	1	0.195748	0.706468	0.983871	0.714401	0.0810811	0.490566	0.664803	0.0508475	0.545455
0.147356	0.850602	1	0.196459	0.701493	0.983871	0.721735	0.0810811	0.471698	0.675001	0.0508475	0.454545
0.148466	0.848193	1	0.198264	0.696517	0.983871	0.732661	0.0810811	0.45283	0.687265	0.0338983	0.454545
0.148926	0.845783	1	0.200353	0.691542	0.983871	0.73983	0.0810811	0.433962	0.703111	0.0338983	0.363636
0.149055	0.843373	1	0.201169	0.686567	0.983871	0.745746	0.0810811	0.415094	0.72391	0.0338983	0.272727
0.149321	0.840964	1	0.202091	0.681592	0.983871	0.752889	0.0810811	0.396226	0.745116	0.0338983	0.181818
0.149664	0.838554	1	0.202521	0.676617	0.983871	0.763019	0.0810811	0.377358	0.754538	0.0169492	0.181818
0.150085	0.836145	1	0.202757	0.671642	0.983871	0.771586	0.0540541	0.377358	0.765049	0	0.181818
0.150521	0.833735	1	0.203443	0.666667	0.983871	0.780111	0.0540541	0.358491	0.796199	0	0.0909091
0.150758	0.831325	1	0.205625	0.661692	0.983871	0.788346	0.0540541	0.339623	Inf	0	0
0.15153	0.828916	1	0.207916	0.656716	0.983871	0.790621	0.0540541	0.320755
0.152224	0.826506	1	0.208861	0.656716	0.975806	0.793701	0.027027	0.320755
0.152361	0.824096	1	0.210054	0.651741	0.975806	0.795423	0.027027	0.301887
0.152542	0.821687	1	0.212357	0.646766	0.975806	0.798914	0.027027	0.283019
0.152677	0.819277	1	0.214911	0.646766	0.967742	0.807021	0.027027	0.264151
0.153515	0.816867	1	0.216129	0.641791	0.967742	0.819937	0.027027	0.245283
0.154958	0.814458	1	0.216776	0.636816	0.967742	0.828134	0.027027	0.226415
0.155824	0.812048	1	0.221854	0.631841	0.967742	0.828583	0.027027	0.207547
0.156352	0.809639	1	0.227699	0.626866	0.967742	0.832622	0.027027	0.188679
0.156905	0.807229	1	0.2312	0.621891	0.967742	0.839281	0.027027	0.169811
0.157273	0.804819	1	0.234159	0.616915	0.967742	0.842371	0	0.169811
0.157678	0.80241	1	0.235924	0.61194	0.967742	0.852073	0	0.150943
0.158303	0.8	1	0.236954	0.606965	0.967742	0.864396	0	0.132075
0.15905	0.79759	1	0.237259	0.60199	0.967742	0.867692	0	0.113208
0.159685	0.795181	1	0.239094	0.597015	0.967742	0.870806	0	0.0943396
0.159931	0.792771	1	0.240708	0.59204	0.967742	0.888279	0	0.0754717
0.160238	0.790361	1	0.24407	0.587065	0.967742	0.903884	0	0.0566038
0.160628	0.787952	1	0.248374	0.58209	0.967742	0.90827	0	0.0377358
0.160915	0.785542	1	0.251	0.577114	0.967742	0.918416	0	0.0188679
0.161416	0.783133	1	0.25285	0.572139	0.967742	Inf	0	0
0.161722	0.780723	1	0.253531	0.567164	0.967742
0.162032	0.778313	1	0.255184	0.562189	0.967742
0.162709	0.775904	1	0.257094	0.557214	0.967742
0.163235	0.773494	1	0.257885	0.552239	0.967742
0.163534	0.771084	1	0.260216	0.547264	0.967742
0.163704	0.768675	1	0.263518	0.542289	0.967742
0.164759	0.766265	1	0.269414	0.537313	0.967742
0.165972	0.763855	1	0.275036	0.532338	0.967742
0.166159	0.761446	1	0.27618	0.527363	0.967742
0.166186	0.759036	1	0.277113	0.522388	0.967742
0.167367	0.756627	1	0.279003	0.517413	0.967742
0.168604	0.754217	1	0.281012	0.512438	0.967742
0.168754	0.751807	1	0.287927	0.507463	0.967742
0.169022	0.749398	1	0.294491	0.502488	0.967742
0.170345	0.746988	1	0.295287	0.497512	0.967742
0.172043	0.744578	1	0.297263	0.497512	0.959677
0.1727	0.742169	1	0.300448	0.492537	0.959677
0.173293	0.739759	1	0.303873	0.487562	0.959677
0.17417	0.737349	1	0.306486	0.482587	0.959677
0.175031	0.73494	1	0.307335	0.482587	0.951613
0.176575	0.73253	1	0.30834	0.477612	0.951613
0.178199	0.73012	1	0.31135	0.472637	0.951613
0.178874	0.727711	1	0.314106	0.467662	0.951613
0.17949	0.725301	1	0.315841	0.462687	0.951613
0.180223	0.722892	1	0.317411	0.457711	0.951613
0.180689	0.720482	1	0.321015	0.452736	0.951613
0.181148	0.718072	1	0.324144	0.447761	0.951613
0.182136	0.715663	1	0.324286	0.442786	0.951613
0.183346	0.713253	1	0.324673	0.437811	0.951613
0.184611	0.710843	1	0.326724	0.432836	0.951613
0.185481	0.708434	1	0.329471	0.427861	0.951613
0.18609	0.706024	1	0.330676	0.422886	0.951613
0.187115	0.703614	1	0.330954	0.41791	0.951613
0.188152	0.701205	1	0.332235	0.412935	0.951613
0.188773	0.698795	1	0.334779	0.40796	0.951613
0.188934	0.696386	1	0.337036	0.402985	0.951613
0.189299	0.693976	1	0.338528	0.39801	0.951613
0.18964	0.691566	1	0.340206	0.393035	0.951613
0.189898	0.689157	1	0.342195	0.38806	0.951613
0.190238	0.686747	1	0.343988	0.383085	0.951613
0.192759	0.684337	1	0.345118	0.383085	0.943548
0.195195	0.681928	1	0.345732	0.378109	0.943548
0.19543	0.679518	1	0.347643	0.373134	0.943548
0.195762	0.677108	1	0.34984	0.373134	0.935484
0.19681	0.674699	1	0.353982	0.373134	0.927419
0.198254	0.672289	1	0.358735	0.373134	0.919355
0.198874	0.66988	1	0.36287	0.373134	0.91129
0.199043	0.66747	1	0.366851	0.368159	0.91129
0.199274	0.66506	1	0.36825	0.368159	0.903226
0.200476	0.662651	1	0.372005	0.363184	0.903226
0.202225	0.660241	1	0.375971	0.358209	0.903226
0.202935	0.657831	1	0.377304	0.358209	0.895161
0.203631	0.655422	1	0.380217	0.353234	0.895161
0.204376	0.653012	1	0.382515	0.348259	0.895161
0.204773	0.650602	1	0.382724	0.343284	0.895161
0.205461	0.648193	1	0.382837	0.343284	0.887097
0.206634	0.645783	1	0.383057	0.338308	0.887097
0.207526	0.643373	1	0.383412	0.333333	0.887097
0.208107	0.640964	1	0.383761	0.328358	0.887097
0.209351	0.638554	1	0.386492	0.323383	0.887097
0.210325	0.636145	1	0.393346	0.318408	0.887097
0.211432	0.633735	1	0.400893	0.318408	0.879032
0.213259	0.631325	1	0.40432	0.313433	0.879032
0.214469	0.628916	1	0.405173	0.308458	0.879032
0.214999	0.626506	1	0.407039	0.303483	0.879032
0.215839	0.624096	1	0.408231	0.303483	0.870968
0.216649	0.621687	1	0.409044	0.298507	0.870968
0.216981	0.619277	1	0.414189	0.293532	0.870968
0.21845	0.616867	1	0.419174	0.288557	0.870968
0.219898	0.614458	1	0.420111	0.288557	0.862903
0.220335	0.612048	1	0.420492	0.283582	0.862903
0.220654	0.609639	1	0.421063	0.283582	0.854839
0.220661	0.607229	1	0.421883	0.278607	0.854839
0.2211	0.604819	1	0.422239	0.278607	0.846774
0.221841	0.60241	1	0.423031	0.273632	0.846774
0.222819	0.6	1	0.424251	0.268657	0.846774
0.223645	0.59759	1	0.426646	0.263682	0.846774
0.224109	0.595181	1	0.429574	0.263682	0.83871
0.224505	0.592771	1	0.431138	0.258706	0.83871
0.224622	0.590361	1	0.434946	0.258706	0.830645
0.225153	0.587952	1	0.438554	0.253731	0.830645
0.22652	0.585542	1	0.439045	0.253731	0.822581
0.227904	0.583133	1	0.439261	0.253731	0.814516
0.228453	0.580723	1	0.44368	0.248756	0.814516
0.228744	0.578313	1	0.449395	0.243781	0.814516
0.229057	0.575904	1	0.452718	0.243781	0.806452
0.229138	0.573494	1	0.455904	0.238806	0.806452
0.229335	0.571084	1	0.457322	0.238806	0.798387
0.229548	0.568675	1	0.458905	0.238806	0.790323
0.230192	0.566265	1	0.460493	0.233831	0.790323
0.231357	0.563855	1	0.461036	0.228856	0.790323
0.23259	0.561446	1	0.462963	0.228856	0.782258
0.233389	0.559036	1	0.465546	0.223881	0.782258
0.234061	0.556627	1	0.466894	0.218905	0.782258
0.234699	0.554217	1	0.469212	0.21393	0.782258
0.234905	0.551807	1	0.47235	0.208955	0.782258
0.235039	0.549398	1	0.477261	0.20398	0.782258
0.236014	0.546988	1	0.482326	0.199005	0.782258
0.237329	0.544578	1	0.484235	0.199005	0.774194
0.238669	0.542169	1	0.484884	0.199005	0.766129
0.239707	0.539759	1	0.485323	0.199005	0.758065
0.241088	0.537349	1	0.486157	0.19403	0.758065
0.242459	0.53494	1	0.488101	0.19403	0.75
0.24293	0.53253	1	0.49041	0.19403	0.741935
0.243949	0.53012	1	0.491608	0.189055	0.741935
0.244917	0.527711	1	0.492914	0.18408	0.741935
0.245794	0.525301	1	0.49614	0.18408	0.733871
0.247009	0.522892	1	0.498497	0.18408	0.725806
0.248014	0.520482	1	0.501704	0.179104	0.725806
0.248671	0.518072	1	0.506482	0.174129	0.725806
0.249097	0.515663	1	0.509595	0.169154	0.725806
0.249445	0.513253	1	0.511418	0.164179	0.725806
0.250295	0.513253	0.996815	0.511845	0.164179	0.717742
0.251354	0.510843	0.996815	0.512013	0.164179	0.709677
0.251933	0.508434	0.996815	0.51378	0.164179	0.701613
0.25232	0.506024	0.996815	0.517691	0.159204	0.701613
0.252647	0.503614	0.996815	0.521839	0.159204	0.693548
0.253368	0.501205	0.996815	0.524932	0.154229	0.693548
0.254388	0.498795	0.996815	0.528053	0.149254	0.693548
0.255202	0.496386	0.996815	0.530361	0.144279	0.693548
0.256422	0.493976	0.996815	0.530786	0.144279	0.685484
0.257155	0.491566	0.996815	0.531894	0.144279	0.677419
0.257863	0.489157	0.996815	0.538012	0.144279	0.669355
0.259129	0.486747	0.996815	0.543137	0.139303	0.669355
0.260136	0.484337	0.996815	0.545155	0.134328	0.669355
0.260893	0.481928	0.996815	0.551056	0.134328	0.66129
0.261813	0.479518	0.996815	0.558286	0.129353	0.66129
0.262571	0.477108	0.996815	0.561885	0.129353	0.653226
0.262863	0.474699	0.996815	0.567571	0.124378	0.653226
0.263311	0.472289	0.996815	0.577168	0.124378	0.645161
0.264306	0.46988	0.996815	0.583211	0.119403	0.645161
0.26571	0.46747	0.996815	0.585261	0.119403	0.637097
0.266628	0.46506	0.996815	0.586137	0.119403	0.629032
0.267081	0.462651	0.996815	0.588306	0.114428	0.629032
0.268602	0.462651	0.993631	0.59207	0.114428	0.620968
0.270206	0.460241	0.993631	0.595142	0.109453	0.620968
0.270572	0.457831	0.993631	0.59919	0.104478	0.620968
0.270635	0.455422	0.993631	0.604816	0.0995025	0.620968
0.271037	0.453012	0.993631	0.610037	0.0995025	0.612903
0.271642	0.450602	0.993631	0.614011	0.0945274	0.612903
0.271934	0.448193	0.993631	0.61807	0.0945274	0.604839
0.272272	0.445783	0.993631	0.621123	0.0945274	0.596774
0.272624	0.445783	0.990446	0.623587	0.0895522	0.596774
0.272745	0.443373	0.990446	0.629686	0.0895522	0.58871
0.272824	0.440964	0.990446	0.633961	0.0895522	0.580645
0.27293	0.440964	0.987261	0.638022	0.0895522	0.572581
0.273264	0.438554	0.987261	0.644572	0.0895522	0.564516
0.273654	0.436145	0.987261	0.647824	0.0895522	0.556452
0.273851	0.433735	0.987261	0.648851	0.0895522	0.548387
0.273926	0.431325	0.987261	0.650766	0.0845771	0.548387
0.274484	0.428916	0.987261	0.653535	0.079602	0.548387
0.275908	0.426506	0.987261	0.658841	0.0746269	0.548387
0.278834	0.424096	0.987261	0.663987	0.0746269	0.540323
0.280893	0.421687	0.987261	0.666624	0.0696517	0.540323
0.281293	0.419277	0.987261	0.673215	0.0696517	0.532258
0.28185	0.419277	0.984076	0.679634	0.0696517	0.524194
0.282357	0.416867	0.984076	0.681578	0.0696517	0.516129
0.282901	0.414458	0.984076	0.684026	0.0696517	0.508065
0.283209	0.412048	0.984076	0.685877	0.0696517	0.5
0.284242	0.409639	0.984076	0.686626	0.0696517	0.491935
0.285327	0.407229	0.984076	0.687805	0.0696517	0.483871
0.287508	0.404819	0.984076	0.688758	0.0646766	0.483871
0.289575	0.40241	0.984076	0.689473	0.0597015	0.483871
0.289622	0.4	0.984076	0.69254	0.0547264	0.483871
0.29125	0.39759	0.984076	0.695884	0.0547264	0.475806
0.292924	0.395181	0.984076	0.697041	0.0497512	0.475806
0.29316	0.392771	0.984076	0.698145	0.0497512	0.467742
0.293426	0.392771	0.980892	0.700966	0.0447761	0.467742
0.293879	0.390361	0.980892	0.704347	0.0447761	0.459677
0.294574	0.387952	0.980892	0.709109	0.0447761	0.451613
0.294944	0.385542	0.980892	0.712872	0.0447761	0.443548
0.295301	0.383133	0.980892	0.713566	0.0447761	0.435484
0.296262	0.380723	0.980892	0.714572	0.0447761	0.427419
0.297064	0.378313	0.980892	0.719413	0.0447761	0.419355
0.297633	0.375904	0.980892	0.724077	0.039801	0.419355
0.299443	0.373494	0.980892	0.724861	0.039801	0.41129
0.301649	0.371084	0.980892	0.72539	0.039801	0.403226
0.303728	0.368675	0.980892	0.731505	0.039801	0.395161
0.305437	0.366265	0.980892	0.742563	0.039801	0.387097
0.306122	0.363855	0.980892	0.749611	0.0348259	0.387097
0.306556	0.363855	0.977707	0.753283	0.0348259	0.379032
0.307658	0.361446	0.977707	0.755332	0.0348259	0.370968
0.308835	0.359036	0.977707	0.759857	0.0348259	0.362903
0.309517	0.356627	0.977707	0.764422	0.0348259	0.354839
0.310187	0.354217	0.977707	0.765269	0.0348259	0.346774
0.31097	0.351807	0.977707	0.775904	0.0298507	0.346774
0.311512	0.351807	0.974522	0.795191	0.0248756	0.346774
0.312099	0.351807	0.971338	0.804633	0.0248756	0.33871
0.312686	0.349398	0.971338	0.805175	0.0248756	0.330645
0.313691	0.346988	0.971338	0.806822	0.0248756	0.322581
0.315045	0.344578	0.971338	0.809713	0.0199005	0.322581
0.315606	0.342169	0.971338	0.81176	0.0149254	0.322581
0.315895	0.339759	0.971338	0.813555	0.0149254	0.314516
0.316513	0.337349	0.971338	0.816239	0.0149254	0.306452
0.317091	0.33494	0.971338	0.819792	0.0149254	0.298387
0.317447	0.33253	0.971338	0.82201	0.0149254	0.290323
0.317821	0.33012	0.971338	0.822279	0.00995025	0.290323
0.3183	0.327711	0.971338	0.824242	0.00995025	0.282258
0.319493	0.325301	0.971338	0.828157	0.00995025	0.274194
0.320587	0.322892	0.971338	0.830359	0.00995025	0.266129
0.321117	0.320482	0.971338	0.83107	0.00995025	0.258065
0.32133	0.318072	0.971338	0.833393	0.00995025	0.25
0.322373	0.315663	0.971338	0.838293	0.00995025	0.241935
0.324253	0.313253	0.971338	0.841603	0.00995025	0.233871
0.325436	0.310843	0.971338	0.841781	0.00995025	0.225806
0.327719	0.308434	0.971338	0.841988	0.00995025	0.217742
0.32998	0.306024	0.971338	0.845607	0.00995025	0.209677
0.331425	0.303614	0.971338	0.851591	0.00995025	0.201613
0.333518	0.301205	0.971338	0.85632	0.00995025	0.193548
0.334854	0.298795	0.971338	0.859103	0.00995025	0.185484
0.336109	0.296386	0.971338	0.859982	0.00995025	0.177419
0.337489	0.293976	0.971338	0.860657	0.00995025	0.169355
0.33821	0.291566	0.971338	0.862592	0.00995025	0.16129
0.339959	0.289157	0.971338	0.865335	0.00995025	0.153226
0.342988	0.286747	0.971338	0.868451	0.00995025	0.145161
0.345468	0.284337	0.971338	0.871949	0.00995025	0.137097
0.346602	0.281928	0.971338	0.877933	0.00995025	0.129032
0.348547	0.279518	0.971338	0.882707	0.00995025	0.120968
0.350593	0.277108	0.971338	0.883186	0.00995025	0.112903
0.351287	0.274699	0.971338	0.885903	0.00995025	0.104839
0.35265	0.274699	0.968153	0.888982	0.00497512	0.104839
0.354193	0.272289	0.968153	0.890524	0.00497512	0.0967742
0.355097	0.26988	0.968153	0.891589	0.00497512	0.0887097
0.356849	0.26747	0.968153	0.893951	0.00497512	0.0806452
0.358753	0.26506	0.968153	0.897525	0.00497512	0.0725806
0.359335	0.262651	0.968153	0.902856	0	0.0725806
0.359779	0.260241	0.968153	0.906987	0	0.0645161
0.360805	0.257831	0.968153	0.908137	0	0.0564516
0.361834	0.255422	0.968153	0.911336	0	0.0483871
0.362578	0.253012	0.968153	0.916681	0	0.0403226
0.363515	0.250602	0.968153	0.921859	0	0.0322581
0.364061	0.248193	0.968153	0.924167	0	0.0241935
0.364397	0.248193	0.964968	0.92947	0	0.016129
0.364743	0.245783	0.964968	0.943342	0	0.00806452
0.367655	0.243373	0.964968	Inf	0	0
0.371163	0.240964	0.964968
0.371866	0.240964	0.961783
0.372273	0.240964	0.958599
0.37306	0.238554	0.958599
0.374274	0.236145	0.958599
0.375706	0.233735	0.958599
0.376602	0.231325	0.958599
0.377869	0.228916	0.958599
0.379203	0.228916	0.955414
0.380341	0.226506	0.955414
0.38121	0.224096	0.955414
0.381868	0.224096	0.952229
0.382604	0.221687	0.952229
0.382914	0.219277	0.952229
0.383162	0.219277	0.949045
0.38395	0.219277	0.94586
0.384954	0.216867	0.94586
0.385302	0.216867	0.942675
0.385381	0.214458	0.942675
0.385533	0.212048	0.942675
0.38757	0.209639	0.942675
0.389984	0.207229	0.942675
0.390811	0.204819	0.942675
0.391708	0.204819	0.93949
0.392365	0.20241	0.93949
0.393154	0.2	0.93949
0.394182	0.2	0.936306
0.395059	0.19759	0.936306
0.396042	0.195181	0.936306
0.397227	0.192771	0.936306
0.398874	0.190361	0.936306
0.399806	0.187952	0.936306
0.39991	0.187952	0.933121
0.400037	0.185542	0.933121
0.400141	0.183133	0.933121
0.400199	0.180723	0.933121
0.402036	0.178313	0.933121
0.4039	0.178313	0.929936
0.404427	0.178313	0.926752
0.404997	0.175904	0.926752
0.405333	0.173494	0.926752
0.406356	0.171084	0.926752
0.407169	0.168675	0.926752
0.407683	0.166265	0.926752
0.409454	0.166265	0.923567
0.412324	0.166265	0.920382
0.414286	0.166265	0.917197
0.415022	0.163855	0.917197
0.417523	0.161446	0.917197
0.420655	0.161446	0.914013
0.422747	0.161446	0.910828
0.425078	0.161446	0.907643
0.426505	0.159036	0.907643
0.427466	0.159036	0.904459
0.429225	0.159036	0.901274
0.430401	0.156627	0.901274
0.431628	0.154217	0.901274
0.432791	0.151807	0.901274
0.433107	0.149398	0.901274
0.434717	0.146988	0.901274
0.436688	0.144578	0.901274
0.437837	0.142169	0.901274
0.439676	0.142169	0.898089
0.444104	0.139759	0.898089
0.447706	0.137349	0.898089
0.448549	0.13494	0.898089
0.449075	0.13494	0.894904
0.449289	0.13494	0.89172
0.451815	0.13253	0.89172
0.457637	0.13012	0.89172
0.461095	0.127711	0.89172
0.461149	0.127711	0.888535
0.461259	0.125301	0.888535
0.461713	0.122892	0.888535
0.464668	0.120482	0.888535
0.468258	0.120482	0.88535
0.470514	0.118072	0.88535
0.471908	0.118072	0.882166
0.472164	0.118072	0.878981
0.473365	0.115663	0.878981
0.474586	0.115663	0.875796
0.475118	0.113253	0.875796
0.475742	0.113253	0.872611
0.476268	0.110843	0.872611
0.477236	0.110843	0.869427
0.478036	0.108434	0.869427
0.47816	0.108434	0.866242
0.478536	0.106024	0.866242
0.479423	0.106024	0.863057
0.480481	0.103614	0.863057
0.484295	0.103614	0.859873
0.488211	0.101205	0.859873
0.490895	0.0987952	0.859873
0.493635	0.0963855	0.859873
0.494539	0.0939759	0.859873
0.495492	0.0915663	0.859873
0.496666	0.0891566	0.859873
0.497898	0.0891566	0.856688
0.498878	0.086747	0.856688
0.499119	0.086747	0.853503
0.501574	0.086747	0.850318
0.504849	0.0843373	0.850318
0.507389	0.0819277	0.850318
0.510807	0.0819277	0.847134
0.512998	0.0819277	0.843949
0.515219	0.0819277	0.840764
0.51717	0.0819277	0.83758
0.517419	0.0795181	0.83758
0.518025	0.0771084	0.83758
0.518968	0.0746988	0.83758
0.519646	0.0746988	0.834395
0.520283	0.0746988	0.83121
0.521379	0.0746988	0.828025
0.523111	0.0722892	0.828025
0.524197	0.0698795	0.828025
0.524905	0.0674699	0.828025
0.525594	0.0650602	0.828025
0.525865	0.0626506	0.828025
0.526286	0.0626506	0.824841
0.526583	0.0626506	0.821656
0.528007	0.060241	0.821656
0.531192	0.060241	0.818471
0.533764	0.060241	0.815287
0.535659	0.060241	0.812102
0.537181	0.060241	0.808917
0.537762	0.060241	0.805732
0.539059	0.0578313	0.805732
0.540994	0.0578313	0.802548
0.542129	0.0578313	0.799363
0.542902	0.0554217	0.799363
0.544116	0.0554217	0.796178
0.544809	0.0554217	0.792994
0.545716	0.0554217	0.789809
0.548133	0.053012	0.789809
0.550656	0.053012	0.786624
0.551783	0.053012	0.783439
0.552243	0.0506024	0.783439
0.552684	0.0506024	0.780255
0.553187	0.0481928	0.780255
0.554375	0.0457831	0.780255
0.55631	0.0457831	0.77707
0.561829	0.0457831	0.773885
0.567044	0.0433735	0.773885
0.56991	0.0433735	0.770701
0.572264	0.0409639	0.770701
0.572989	0.0409639	0.767516
0.573658	0.0385542	0.767516
0.575077	0.0385542	0.764331
0.576744	0.0361446	0.764331
0.578111	0.0361446	0.761146
0.580228	0.0361446	0.757962
0.582794	0.0361446	0.754777
0.584472	0.0337349	0.754777
0.58571	0.0337349	0.751592
0.588022	0.0337349	0.748408
0.590373	0.0313253	0.748408
0.591976	0.0313253	0.745223
0.594292	0.0313253	0.742038
0.597457	0.0313253	0.738854
0.600192	0.0313253	0.735669
0.602215	0.0313253	0.732484
0.603349	0.0313253	0.729299
0.60416	0.0313253	0.726115
0.605638	0.0313253	0.72293
0.608506	0.0313253	0.719745
0.610924	0.0289157	0.719745
0.6122	0.0289157	0.716561
0.613852	0.0289157	0.713376
0.615318	0.0289157	0.710191
0.617399	0.026506	0.710191
0.619603	0.026506	0.707006
0.620979	0.026506	0.703822
0.622081	0.026506	0.700637
0.622793	0.026506	0.697452
0.623372	0.026506	0.694268
0.624823	0.026506	0.691083
0.626044	0.026506	0.687898
0.626832	0.026506	0.684713
0.629129	0.026506	0.681529
0.631067	0.026506	0.678344
0.63245	0.026506	0.675159
0.634643	0.0240964	0.675159
0.636685	0.0240964	0.671975
0.638481	0.0216867	0.671975
0.639483	0.0216867	0.66879
0.640376	0.0216867	0.665605
0.641346	0.0216867	0.66242
0.641813	0.0216867	0.659236
0.644239	0.0216867	0.656051
0.64829	0.0216867	0.652866
0.650658	0.0216867	0.649682
0.652565	0.0192771	0.649682
0.654472	0.0192771	0.646497
0.655251	0.0192771	0.643312
0.655599	0.0192771	0.640127
0.65583	0.0192771	0.636943
0.656401	0.0192771	0.633758
0.657161	0.0168675	0.633758
0.657673	0.0144578	0.633758
0.658076	0.0144578	0.630573
0.659616	0.0144578	0.627389
0.662215	0.0144578	0.624204
0.665067	0.0120482	0.624204
0.667402	0.0120482	0.621019
0.669072	0.0120482	0.617834
0.670219	0.0120482	0.61465
0.670645	0.0120482	0.611465
0.670927	0.0120482	0.60828
0.671326	0.0120482	0.605096
0.67236	0.0120482	0.601911
0.673974	0.0120482	0.598726
0.674775	0.00963855	0.598726
0.676758	0.00963855	0.595541
0.679151	0.00963855	0.592357
0.679609	0.00963855	0.589172
0.67974	0.00963855	0.585987
0.681861	0.00963855	0.582803
0.684893	0.00963855	0.579618
0.686591	0.00963855	0.576433
0.687294	0.00963855	0.573248
0.687569	0.00963855	0.570064
0.687873	0.00963855	0.566879
0.68868	0.00722892	0.566879
0.691364	0.00722892	0.563694
0.695964	0.00722892	0.56051
0.700256	0.00722892	0.557325
0.702176	0.00722892	0.55414
0.703505	0.00722892	0.550955
0.705192	0.00722892	0.547771
0.707164	0.00722892	0.544586
0.708883	0.00722892	0.541401
0.710408	0.00722892	0.538217
0.711668	0.00722892	0.535032
0.712205	0.00722892	0.531847
0.713023	0.00722892	0.528662
0.71495	0.00722892	0.525478
0.718871	0.00722892	0.522293
0.721449	0.00722892	0.519108
0.722216	0.00722892	0.515924
0.727307	0.00722892	0.512739
0.732057	0.00722892	0.509554
0.732728	0.00722892	0.506369
0.733503	0.00481928	0.506369
0.734078	0.00240964	0.506369
0.734377	0.00240964	0.503185
0.734676	0.00240964	0.5
0.734952	0.00240964	0.496815
0.73639	0.00240964	0.493631
0.738488	0.00240964	0.490446
0.739533	0.00240964	0.487261
0.739973	0.00240964	0.484076
0.741726	0.00240964	0.480892
0.743721	0.00240964	0.477707
0.744808	0.00240964	0.474522
0.745885	0.00240964	0.471338
0.746799	0.00240964	0.468153
0.747506	0.00240964	0.464968
0.747682	0.00240964	0.461783
0.747898	0.00240964	0.458599
0.748874	0.00240964	0.455414
0.750078	0.00240964	0.452229
0.75221	0.00240964	0.449045
0.755309	0.00240964	0.44586
0.757301	0.00240964	0.442675
0.758211	0.00240964	0.43949
0.760624	0.00240964	0.436306
0.76318	0.00240964	0.433121
0.763776	0.00240964	0.429936
0.764149	0.00240964	0.426752
0.765277	0.00240964	0.423567
0.766549	0.00240964	0.420382
0.767232	0.00240964	0.417197
0.768978	0.00240964	0.414013
0.771092	0.00240964	0.410828
0.77193	0.00240964	0.407643
0.774775	0.00240964	0.404459
0.777469	0.00240964	0.401274
0.778075	0.00240964	0.398089
0.778808	0.00240964	0.394904
0.779696	0.00240964	0.39172
0.781643	0.00240964	0.388535
0.783284	0.00240964	0.38535
0.784151	0.00240964	0.382166
0.78594	0.00240964	0.378981
0.78744	0.00240964	0.375796
0.787653	0.00240964	0.372611
0.78782	0.00240964	0.369427
0.788176	0.00240964	0.366242
0.789608	0.00240964	0.363057
0.791058	0.00240964	0.359873
0.791975	0.00240964	0.356688
0.793327	0.00240964	0.353503
0.794957	0.00240964	0.350318
0.796328	0.00240964	0.347134
0.797057	0.00240964	0.343949
0.797457	0.00240964	0.340764
0.797699	0.00240964	0.33758
0.799187	0.00240964	0.334395
0.802673	0.00240964	0.33121
0.80489	0.00240964	0.328025
0.805069	0.00240964	0.324841
0.805767	0.00240964	0.321656
0.807306	0.00240964	0.318471
0.809258	0.00240964	0.315287
0.810948	0.00240964	0.312102
0.81268	0.00240964	0.308917
0.813789	0.00240964	0.305732
0.813892	0.00240964	0.302548
0.814047	0.00240964	0.299363
0.816104	0.00240964	0.296178
0.819577	0.00240964	0.292994
0.825715	0.00240964	0.289809
0.830437	0.00240964	0.286624
0.832421	0.00240964	0.283439
0.8357	0.00240964	0.280255
0.837332	0.00240964	0.27707
0.838042	0.00240964	0.273885
0.838827	0	0.273885
0.839338	0	0.270701
0.839852	0	0.267516
0.840322	0	0.264331
0.841267	0	0.261146
0.842291	0	0.257962
0.842556	0	0.254777
0.844431	0	0.251592
0.84653	0	0.248408
0.846924	0	0.245223
0.847152	0	0.242038
0.848358	0	0.238854
0.849472	0	0.235669
0.850008	0	0.232484
0.850852	0	0.229299
0.851658	0	0.226115
0.852209	0	0.22293
0.852404	0	0.219745
0.852597	0	0.216561
0.85325	0	0.213376
0.853907	0	0.210191
0.854078	0	0.207006
0.854677	0	0.203822
0.856161	0	0.200637
0.858126	0	0.197452
0.859262	0	0.194268
0.85984	0	0.191083
0.860652	0	0.187898
0.861103	0	0.184713
0.861244	0	0.181529
0.862074	0	0.178344
0.865189	0	0.175159
0.868915	0	0.171975
0.870569	0	0.16879
0.871054	0	0.165605
0.871585	0	0.16242
0.872601	0	0.159236
0.873575	0	0.156051
0.874959	0	0.152866
0.876288	0	0.149682
0.876934	0	0.146497
0.877973	0	0.143312
0.879504	0	0.140127
0.881686	0	0.136943
0.883227	0	0.133758
0.883882	0	0.130573
0.88437	0	0.127389
0.886385	0	0.124204
0.889398	0	0.121019
0.890935	0	0.117834
0.89204	0	0.11465
0.892781	0	0.111465
0.892947	0	0.10828
0.894459	0	0.105096
0.896152	0	0.101911
0.896511	0	0.0987261
0.898232	0	0.0955414
0.899989	0	0.0923567
0.901673	0	0.089172
0.903363	0	0.0859873
0.904663	0	0.0828025
0.90598	0	0.0796178
0.90648	0	0.0764331
0.906936	0	0.0732484
0.90771	0	0.0700637
0.908836	0	0.066879
0.909331	0	0.0636943
0.910856	0	0.0605096
0.913914	0	0.0573248
0.915487	0	0.0541401
0.916621	0	0.0509554
0.917818	0	0.0477707
0.918104	0	0.044586
0.919188	0	0.0414013
0.920204	0	0.0382166
0.921286	0	0.0350318
0.922562	0	0.0318471
0.923118	0	0.0286624
0.923526	0	0.0254777
0.92399	0	0.022293
0.924382	0	0.0191083
0.925571	0	0.0159236
0.927888	0	0.0127389
0.931887	0	0.00955414
0.936097	0	0.00636943
0.94142	0	0.00318471
Inf	0	0
