# Supplementary material for: A protein-based classifier for differentiating follicular thyroid adenoma and carcinoma
Source: EMBO Mol Med. 2025 May 29;17(7):1519–38. doi: 10.1038/s44321-025-00242-2 (PMC12254270; doi:10.1038/s44321-025-00242-2)
Supplement: Supplementary file 3 — Source data Fig. 2 [file 44321_2025_242_MOESM3_ESM.zip › Figure 2/2E/Gene_Protein_ROC.xls]

## Sheet: Figure2E
Training			Testing
Threshold	1 - Specificity	Sensitivity	Threshold	1 - Specificity	Sensitivity
-Inf	1	1	-Inf	1	1
0.0521617	0.996241	1	0.076316	0.982759	1
0.0543957	0.992481	1	0.0812317	0.965517	1
0.0577529	0.988722	1	0.083169	0.948276	1
0.0597986	0.984962	1	0.0874691	0.931034	1
0.0620198	0.981203	1	0.0907414	0.913793	1
0.0645974	0.977444	1	0.096245	0.896552	1
0.0659181	0.973684	1	0.101767	0.87931	1
0.0668686	0.969925	1	0.103787	0.862069	1
0.0677101	0.966165	1	0.106269	0.844828	1
0.0684923	0.962406	1	0.108856	0.827586	1
0.0697096	0.958647	1	0.111577	0.810345	1
0.0707317	0.954887	1	0.119201	0.793103	1
0.0711307	0.951128	1	0.126689	0.775862	1
0.0712779	0.947368	1	0.127548	0.758621	1
0.0717712	0.943609	1	0.127934	0.758621	0.97619
0.0723278	0.93985	1	0.12903	0.741379	0.97619
0.0725916	0.93609	1	0.130526	0.724138	0.97619
0.0736457	0.932331	1	0.133974	0.706897	0.97619
0.0748084	0.928571	1	0.137069	0.689655	0.97619
0.0750519	0.924812	1	0.1397	0.672414	0.97619
0.0750792	0.921053	1	0.142092	0.655172	0.97619
0.075232	0.917293	1	0.144985	0.637931	0.97619
0.0756919	0.913534	1	0.148748	0.62069	0.97619
0.0760867	0.909774	1	0.150325	0.603448	0.97619
0.076352	0.906015	1	0.153844	0.586207	0.97619
0.0769534	0.902256	1	0.158193	0.568966	0.97619
0.0778996	0.898496	1	0.163427	0.551724	0.97619
0.078899	0.894737	1	0.167563	0.534483	0.97619
0.0797836	0.890977	1	0.168043	0.517241	0.97619
0.0819046	0.887218	1	0.168851	0.5	0.97619
0.0839052	0.883459	1	0.178801	0.482759	0.97619
0.0842794	0.879699	1	0.191555	0.465517	0.97619
0.0851192	0.87594	1	0.195275	0.448276	0.97619
0.0860057	0.87218	1	0.197684	0.431034	0.97619
0.086418	0.868421	1	0.20038	0.413793	0.97619
0.0867293	0.864662	1	0.203128	0.413793	0.952381
0.0869516	0.860902	1	0.205489	0.396552	0.952381
0.0873445	0.857143	1	0.209896	0.37931	0.952381
0.0876067	0.853383	1	0.215121	0.37931	0.928571
0.0882407	0.849624	1	0.217712	0.362069	0.928571
0.0889054	0.845865	1	0.223467	0.344828	0.928571
0.0892049	0.842105	1	0.229975	0.327586	0.928571
0.0895827	0.838346	1	0.237648	0.327586	0.904762
0.0899531	0.834586	1	0.250874	0.310345	0.904762
0.0903339	0.830827	1	0.26304	0.293103	0.904762
0.091085	0.827068	1	0.268895	0.275862	0.904762
0.0916911	0.823308	1	0.275561	0.258621	0.904762
0.0924385	0.819549	1	0.283695	0.241379	0.904762
0.0940042	0.815789	1	0.288558	0.224138	0.904762
0.0951134	0.81203	1	0.292062	0.224138	0.880952
0.0955356	0.808271	1	0.29845	0.206897	0.880952
0.0960189	0.804511	1	0.306165	0.206897	0.857143
0.0971179	0.800752	1	0.318519	0.189655	0.857143
0.0979288	0.796992	1	0.335283	0.189655	0.833333
0.0981181	0.793233	1	0.343818	0.172414	0.833333
0.0984936	0.789474	1	0.346413	0.172414	0.809524
0.0989708	0.785714	1	0.34915	0.155172	0.809524
0.0997942	0.781955	1	0.355889	0.155172	0.785714
0.100907	0.778195	1	0.369566	0.137931	0.785714
0.102047	0.774436	1	0.386608	0.12069	0.785714
0.102706	0.770677	1	0.39654	0.12069	0.761905
0.102897	0.766917	1	0.430418	0.12069	0.738095
0.103165	0.763158	1	0.466391	0.12069	0.714286
0.103831	0.759398	1	0.495836	0.103448	0.714286
0.104854	0.755639	1	0.531542	0.103448	0.690476
0.105481	0.75188	1	0.544349	0.103448	0.666667
0.105781	0.74812	1	0.556607	0.103448	0.642857
0.106173	0.744361	1	0.572896	0.103448	0.619048
0.107138	0.740602	1	0.582402	0.103448	0.595238
0.108542	0.736842	1	0.598477	0.0862069	0.595238
0.109219	0.733083	1	0.614085	0.0862069	0.571429
0.109416	0.729323	1	0.637186	0.0689655	0.571429
0.109867	0.725564	1	0.66361	0.0689655	0.547619
0.110195	0.721805	1	0.669931	0.0689655	0.52381
0.110286	0.718045	1	0.678989	0.0689655	0.5
0.112269	0.714286	1	0.687943	0.0689655	0.47619
0.11441	0.710526	1	0.689677	0.0689655	0.452381
0.114926	0.706767	1	0.692231	0.0689655	0.428571
0.115383	0.703008	1	0.695824	0.0517241	0.428571
0.115628	0.699248	1	0.700011	0.0344828	0.428571
0.116328	0.695489	1	0.702835	0.0344828	0.404762
0.117127	0.691729	1	0.708812	0.0172414	0.404762
0.117834	0.68797	1	0.719534	0.0172414	0.380952
0.11894	0.684211	1	0.72473	0.0172414	0.357143
0.119777	0.680451	1	0.727962	0.0172414	0.333333
0.120124	0.676692	1	0.73313	0.0172414	0.309524
0.120241	0.672932	1	0.738612	0.0172414	0.285714
0.121316	0.669173	1	0.746862	0.0172414	0.261905
0.122548	0.665414	1	0.759588	0.0172414	0.238095
0.123171	0.661654	1	0.772608	0.0172414	0.214286
0.123782	0.657895	1	0.78954	0.0172414	0.190476
0.124377	0.654135	1	0.806794	0.0172414	0.166667
0.124908	0.650376	1	0.841292	0.0172414	0.142857
0.125438	0.646617	1	0.872125	0.0172414	0.119048
0.125998	0.642857	1	0.874588	0.0172414	0.0952381
0.126258	0.639098	1	0.878715	0.0172414	0.0714286
0.126784	0.635338	1	0.88744	0	0.0714286
0.127369	0.631579	1	0.8966	0	0.047619
0.127759	0.62782	1	0.910917	0	0.0238095
0.128167	0.62406	1	Inf	0	0
0.129544	0.620301	1
0.130714	0.616541	1
0.130968	0.612782	1
0.132775	0.609023	1
0.13464	0.605263	1
0.135348	0.601504	1
0.135771	0.597744	1
0.135897	0.593985	1
0.136174	0.590226	1
0.136993	0.586466	1
0.138159	0.582707	1
0.14051	0.578947	1
0.142394	0.575188	1
0.142442	0.571429	1
0.143662	0.567669	1
0.145314	0.56391	1
0.14652	0.56015	1
0.148593	0.556391	1
0.150482	0.552632	1
0.152042	0.548872	1
0.154008	0.545113	1
0.155501	0.541353	1
0.15617	0.537594	1
0.156467	0.533835	1
0.156665	0.530075	1
0.156791	0.526316	1
0.156952	0.522556	1
0.157911	0.518797	1
0.158781	0.515038	1
0.158981	0.511278	1
0.159237	0.507519	1
0.159838	0.503759	1
0.160654	0.5	1
0.16114	0.496241	1
0.161566	0.492481	1
0.161796	0.488722	1
0.162242	0.484962	1
0.163202	0.481203	1
0.164741	0.477444	1
0.166303	0.473684	1
0.167752	0.469925	1
0.169159	0.466165	1
0.170848	0.462406	1
0.173381	0.458647	1
0.176374	0.454887	1
0.178128	0.451128	1
0.178447	0.447368	1
0.183151	0.443609	1
0.188362	0.43985	1
0.189825	0.43609	1
0.190891	0.432331	1
0.192747	0.428571	1
0.195427	0.424812	1
0.197055	0.421053	1
0.198333	0.417293	1
0.200585	0.413534	1
0.202454	0.409774	1
0.204954	0.406015	1
0.207296	0.402256	1
0.209243	0.398496	1
0.21094	0.394737	1
0.212462	0.390977	1
0.21509	0.387218	1
0.218884	0.383459	1
0.221672	0.379699	1
0.222749	0.37594	1
0.224427	0.37218	1
0.2252	0.368421	1
0.225274	0.364662	1
0.225455	0.360902	1
0.226188	0.357143	1
0.226861	0.353383	1
0.227035	0.349624	1
0.227865	0.345865	1
0.229991	0.342105	1
0.231947	0.338346	1
0.232765	0.334586	1
0.233367	0.330827	1
0.234304	0.327068	1
0.236369	0.323308	1
0.239075	0.319549	1
0.240401	0.315789	1
0.241625	0.31203	1
0.243842	0.308271	1
0.245303	0.304511	1
0.246869	0.300752	1
0.249027	0.296992	1
0.250218	0.293233	1
0.251085	0.289474	1
0.252766	0.285714	1
0.25492	0.281955	1
0.256091	0.278195	1
0.257486	0.274436	1
0.261773	0.270677	1
0.265847	0.266917	1
0.267246	0.263158	1
0.26803	0.259398	1
0.26929	0.255639	1
0.27242	0.25188	1
0.275791	0.24812	1
0.2773	0.244361	1
0.279282	0.240602	1
0.283185	0.236842	1
0.285619	0.233083	1
0.285789	0.229323	1
0.286687	0.225564	1
0.287798	0.221805	1
0.288959	0.218045	1
0.28987	0.218045	0.992188
0.290887	0.214286	0.992188
0.292305	0.210526	0.992188
0.293912	0.206767	0.992188
0.302112	0.203008	0.992188
0.310468	0.199248	0.992188
0.312767	0.195489	0.992188
0.315172	0.191729	0.992188
0.317504	0.18797	0.992188
0.319152	0.184211	0.992188
0.320955	0.180451	0.992188
0.324453	0.176692	0.992188
0.326852	0.172932	0.992188
0.328076	0.169173	0.992188
0.329734	0.165414	0.992188
0.337057	0.161654	0.992188
0.344288	0.161654	0.984375
0.345814	0.157895	0.984375
0.348067	0.154135	0.984375
0.349753	0.150376	0.984375
0.351485	0.146617	0.984375
0.355287	0.142857	0.984375
0.359418	0.142857	0.976562
0.361802	0.139098	0.976562
0.365879	0.135338	0.976562
0.369726	0.131579	0.976562
0.371955	0.12782	0.976562
0.374681	0.12406	0.976562
0.376169	0.120301	0.976562
0.377094	0.116541	0.976562
0.378265	0.112782	0.976562
0.379575	0.112782	0.96875
0.380345	0.109023	0.96875
0.380634	0.105263	0.96875
0.384096	0.101504	0.96875
0.39095	0.0977444	0.96875
0.407597	0.093985	0.96875
0.420913	0.0902256	0.96875
0.428115	0.0902256	0.960938
0.437259	0.0864662	0.960938
0.447565	0.0864662	0.953125
0.457893	0.0827068	0.953125
0.467524	0.0789474	0.953125
0.477373	0.075188	0.953125
0.481415	0.0714286	0.953125
0.486937	0.0714286	0.945312
0.496057	0.0714286	0.9375
0.501743	0.0676692	0.9375
0.504768	0.0639098	0.9375
0.50831	0.0639098	0.929688
0.510562	0.0639098	0.921875
0.514477	0.0639098	0.914062
0.519886	0.0601504	0.914062
0.52871	0.0601504	0.90625
0.53673	0.056391	0.90625
0.538797	0.0526316	0.90625
0.540622	0.0488722	0.90625
0.544252	0.0451128	0.90625
0.550312	0.0451128	0.898438
0.557525	0.0451128	0.890625
0.560809	0.0451128	0.882812
0.573413	0.0413534	0.882812
0.587119	0.0413534	0.875
0.591774	0.0413534	0.867188
0.59625	0.0413534	0.859375
0.599055	0.0413534	0.851562
0.601082	0.037594	0.851562
0.604499	0.0338346	0.851562
0.607846	0.0338346	0.84375
0.608093	0.0338346	0.835938
0.609515	0.0338346	0.828125
0.615146	0.0300752	0.828125
0.621818	0.0300752	0.820312
0.625574	0.0300752	0.8125
0.626969	0.0300752	0.804688
0.63113	0.0263158	0.804688
0.635813	0.0263158	0.796875
0.636552	0.0225564	0.796875
0.643695	0.0225564	0.789062
0.651272	0.0225564	0.78125
0.651878	0.018797	0.78125
0.652429	0.018797	0.773438
0.658713	0.018797	0.765625
0.672282	0.018797	0.757812
0.680173	0.018797	0.75
0.682577	0.018797	0.742188
0.686295	0.018797	0.734375
0.688428	0.018797	0.726562
0.691469	0.0150376	0.726562
0.695901	0.0112782	0.726562
0.700984	0.0112782	0.71875
0.705177	0.0075188	0.71875
0.709153	0.0075188	0.710938
0.712714	0.0075188	0.703125
0.71442	0.0075188	0.695312
0.720292	0.0075188	0.6875
0.726164	0.0075188	0.679688
0.72835	0.0075188	0.671875
0.732443	0.0075188	0.664062
0.735884	0.0037594	0.664062
0.736661	0.0037594	0.65625
0.738253	0.0037594	0.648438
0.739884	0.0037594	0.640625
0.744126	0.0037594	0.632812
0.748793	0.0037594	0.625
0.749655	0.0037594	0.617188
0.750052	0.0037594	0.609375
0.751929	0.0037594	0.601562
0.753941	0.0037594	0.59375
0.759077	0.0037594	0.585938
0.764556	0.0037594	0.578125
0.76532	0.0037594	0.570312
0.766533	0.0037594	0.5625
0.767963	0.0037594	0.554688
0.77051	0.0037594	0.546875
0.772874	0.0037594	0.539062
0.77327	0.0037594	0.53125
0.773787	0.0037594	0.523438
0.777673	0.0037594	0.515625
0.781428	0.0037594	0.507812
0.783521	0.0037594	0.5
0.786282	0.0037594	0.492188
0.787273	0.0037594	0.484375
0.787916	0	0.484375
0.790025	0	0.476562
0.792179	0	0.46875
0.792879	0	0.460938
0.795134	0	0.453125
0.798571	0	0.445312
0.800267	0	0.4375
0.801093	0	0.429688
0.802266	0	0.421875
0.803532	0	0.414062
0.804698	0	0.40625
0.806743	0	0.398438
0.808752	0	0.390625
0.814251	0	0.382812
0.81998	0	0.375
0.825344	0	0.367188
0.830518	0	0.359375
0.831256	0	0.351562
0.831398	0	0.34375
0.831785	0	0.335938
0.832718	0	0.328125
0.833449	0	0.320312
0.835158	0	0.3125
0.83952	0	0.304688
0.843918	0	0.296875
0.848184	0	0.289062
0.852212	0	0.28125
0.854013	0	0.273438
0.854516	0	0.265625
0.854607	0	0.257812
0.855746	0	0.25
0.856898	0	0.242188
0.857424	0	0.234375
0.857933	0	0.226562
0.859936	0	0.21875
0.86201	0	0.210938
0.868456	0	0.203125
0.87583	0	0.195312
0.881081	0	0.1875
0.886441	0	0.179688
0.889767	0	0.171875
0.894865	0	0.164062
0.898244	0	0.15625
0.8991	0	0.148438
0.900341	0	0.140625
0.901343	0	0.132812
0.902283	0	0.125
0.903875	0	0.117188
0.904845	0	0.109375
0.905069	0	0.101562
0.905215	0	0.09375
0.905555	0	0.0859375
0.906047	0	0.078125
0.906746	0	0.0703125
0.907465	0	0.0625
0.908576	0	0.0546875
0.910302	0	0.046875
0.911469	0	0.0390625
0.915349	0	0.03125
0.92013	0	0.0234375
0.922363	0	0.015625
0.925915	0	0.0078125
Inf	0	0
